# Supplementary material for: Correction: Multi-Method Approach for Characterizing the Interaction between Fusarium verticillioides and Bacillus thuringiensis Subsp. Kurstaki
Source: PLoS One. 2019 May 9;14(5):e0216693. doi: 10.1371/journal.pone.0216693 (PMC6508605; doi:10.1371/journal.pone.0216693)
Supplement: S1 File — (ZIP) [file pone.0216693.s001.zip]

Archive with 6 entries (5 files):
- S1 File/
- S1 File/7AAD_controls   flowjoutput.pdf
- S1 File/bac 7AAD neg control (1).fcs
- S1 File/bac 7AAD neg control 2 (1).fcs
- S1 File/Fv 7AAD neg control (1).fcs
- S1 File/Fv 7AAD neg control 2 (1).fcs
