# Supplementary material for: Correction: Multi-Method Approach for Characterizing the Interaction between Fusarium verticillioides and Bacillus thuringiensis Subsp. Kurstaki
Source: PLoS One. 2019 May 9;14(5):e0216693. doi: 10.1371/journal.pone.0216693 (PMC6508605; doi:10.1371/journal.pone.0216693)
Supplement: S2 File — (ZIP) [file pone.0216693.s002.zip]

Archive with 6 entries (5 files):
- S2 File/
- S2 File/Btk_cry1Ab_Alexfluor488_ Specimen 001 Tube 004..fcs
- S2 File/Btk_cry1Ab_Alexfluor488_ Specimen 001 Tube 005.fcs
- S2 File/Btk_cry1Ab_Alexfluor488_ Specimen 001 Tube 010.fcs
- S2 File/cry 1Ab controls no histogram flowjoutput (1).pdf
- S2 File/cry 1Ab_control_andFvdays flowjoutput (1).pdf
